# Supplementary material for: Wild Heterotrophic Nitrifying Strain Pseudomonas BT1 Isolated from Kitchen Waste Sludge Restores Ammonia Nitrogen Removal in a Sewage Treatment Plant Shocked by Thiourea
Source: Appl Biochem Biotechnol. 2022 Mar 16;194(7):2901–18. doi: 10.1007/s12010-022-03850-7 (PMC9205789; doi:10.1007/s12010-022-03850-7)
Supplement: Supplementary file 4 — Supplementary file4 (XLSX 11 KB) [file 12010_2022_3850_MOESM4_ESM.xlsx]

## Sheet: Sheet1
Supplementary Table 1 Influent parameters and operational conditions at different phases.
Phase	Time (d)	Control reactor（A）				Experimental reactor（B）
		Inf.NH4+-N	Inf. COD	Thiourea		Inf.NH4+-N	Inf. COD	Thiourea	BT1
		(ppm)	(ppm)	(ppm)		(ppm)	(ppm)	(ppm)	(V/V%)
Ⅰ	1-3	30 ± 2	300 ± 15	0		30 ± 2	300 ± 15	0	1
Ⅱ	4-6	30 ± 2	300 ± 15	2		30 ± 2	300 ± 15	2	1
Ⅲ	7-9	30 ± 2	300 ± 15	0		30 ± 2	300 ± 15	0	1
Ⅳ	10-12	30 ± 2	300 ± 15	10		30 ± 2	300 ± 15	10	1
Ⅴ	13-15	30 ± 2	300 ± 15	0		30 ± 2	300 ± 15	0	1
Ⅵ	16-18	30 ± 2	300 ± 15	50		30 ± 2	300 ± 15	50	1
Ⅶ	19-21	30 ± 2	300 ± 15	0		30 ± 2	300 ± 15	0	1
