# Supplementary material for: Wild Heterotrophic Nitrifying Strain Pseudomonas BT1 Isolated from Kitchen Waste Sludge Restores Ammonia Nitrogen Removal in a Sewage Treatment Plant Shocked by Thiourea
Source: Appl Biochem Biotechnol. 2022 Mar 16;194(7):2901–18. doi: 10.1007/s12010-022-03850-7 (PMC9205789; doi:10.1007/s12010-022-03850-7)
Supplement: Supplementary file 5 — Supplementary file5 (XLSX 11 KB) [file 12010_2022_3850_MOESM5_ESM.xlsx]

## Sheet: Sheet1
Supplementary Table 2 Comparison and abundance of each strain of the bacterial colony based on NGS analysis.
Number	Bacterial species	Sample 1	Sample 2	Average	Percent
1	Ochrobactrum Unclassified	2371	867	1619	3.8045
2	Pseudomonas Unclassified	30815	35647	33231	78.0904
3	Rheinheimera Unclassified	1650	1280	1465	3.4426
4	Rhizobium Unclassified	4448	2889	3668.5	8.6207
5	Sphingobacterium uncultured bacterium	877	155	516	1.2126
6	Stenotrophomonas Unclassified	2454	1656	2055	4.8291
